# Supplementary material for: Mortality and COVID Infection: Predictors of Mortality 10 Months after Discharge
Source: Diseases. 2024 Jun 5;12(6):123. doi: 10.3390/diseases12060123 (PMC11203287; doi:10.3390/diseases12060123)
Supplement: Supplementary file 1 [file diseases-12-00123-s001.zip]

Archive with 1 entries (1 files):
- diseases-3030753-supplementary.pdf
